# Supplementary material for: Genomic and Evolutionary Analysis of Salmonella enterica Serovar Kentucky Sequence Type 198 Isolated From Livestock In East Africa
Source: Front Cell Infect Microbiol. 2022 Jun 20;12:772829. doi: 10.3389/fcimb.2022.772829 (PMC9251186; doi:10.3389/fcimb.2022.772829)
Supplement: Supplementary Table 1 — Detailed information on all 248 Salmonella Kentucky from livestock in Africa, Asia, and America. [file Table_1.xls]

## Sheet: Planilha1
Id	Enterobase Assembly				Plasmid																				N° of plamid quantity	SPIs							Acquired Resistance Genes
		NCBI	Strain ID	Source and																													Aminoglycoside														Sulphonamide
		Accession Number		Location	ColpVC	IncL	IncR	IncI1-I(Gamma)	IncHI2	IncHI2A	IncQ1	IncI(Gamma)	IncFII	Col156	IncFII(p96A)	Col(pHAD28)	Col8282	IncFII(pCRY)	Col440I	Col440II	IncP6	IncX3	PKPC-CAV1320	IncC		SPI-1	SPI-2	SPI-3	SPI-4	SPI-5	SPI-9	C63PI	strA	strB	aac(6')-Iaa	aadA7	aadA1	aadA17	aadA2b	aac(3)-Iid	aac(3)-Via	aac(3)-Id	aac(3)-Via	aac(6')-Ib3	aadA5	aph(3')-VI	sul1	sul2	sul3
16584	-	SRR2534093	16584	Poultry / Kenya	-	-	-	+	-	-	-	-	-	-	-	-	-	-	-	-	-	-	-	-	0	+	+	+	+	+	-	-	-	-	-	-	-	-	-	-	-	-	-	-	-	-	+	-	-
11576	-	SRR3027712	11576	Poultry / Ethiopia	-	-	-	-	-	-	-	-	-	-	-	-	-	-	-	-	-	-	-	-	0	+	+	+	+	+	-	-	+	+	-	+	-	-	-	-	-	+	-	-	-	-	+	-	-
11577	-	SRR3027719	11577	Bovine / Ethiopia	-	-	-	-	-	-	-	-	-	-	-	-	-	-	-	-	-	-	-	-	0	+	+	+	+	+	-	-	+	+	-	+	-	-	-	-	-	+	-	-	-	-	+	-	-
11578	-	SRR3027706	11578	Poultry / Ethiopia	-	-	-	-	-	-	-	-	-	-	-	-	-	-	-	-	-	-	-	-	0	+	+	+	+	+	-	-	+	+	-	+	-	-	-	-	-	+	-	-	-	-	+	-	-
11579	-	SRR3027714	11579	Swine / Ethiopia	-	-	-	-	-	-	-	-	-	-	-	-	-	-	-	-	-	-	-	-	0	+	+	+	+	+	-	-	+	+	-	+	-	-	-	-	-	+	-	-	-	-	+	-	-
11580	-	SRR3027721	11580	Swine / Ethiopia	-	-	-	-	-	-	-	-	-	-	-	-	-	-	-	-	-	-	-	-	0	+	+	+	+	+	-	-	+	+	-	+	-	-	-	-	-	+	-	-	-	-	+	-	-
11581	-	SRR3027711	11581	Swine / Ethiopia	-	-	-	-	-	-	-	-	-	-	-	-	-	-	-	-	-	-	-	-	0	+	+	+	+	+	-	-	+	+	-	+	-	-	-	-	-	+	-	-	-	-	+	-	-
11582	-	SRR3027717	11582	Swine / Ethiopia	-	-	-	-	-	-	-	-	-	-	-	-	-	-	-	-	-	-	-	-	0	+	+	+	+	+	-	-	-	-	-	-	-	-	-	-	-	-	-	-	-	-	-	-	-
11583	-	SRR3027707	11583	Swine / Ethiopia	-	-	-	-	-	-	-	-	-	-	-	-	-	-	-	-	-	-	-	-	0	+	+	+	+	+	-	-	+	+	-	+	-	-	-	-	-	+	-	-	-	-	+	-	-
11584	-	SRR3027716	11584	Swine / Ethiopia	-	-	-	-	-	-	-	-	-	-	-	-	-	-	-	-	-	-	-	-	0	+	+	+	+	+	-	-	+	+	-	+	-	-	-	-	-	+	-	-	-	-	+	-	-
11585	-	SRR3027723	11585	Swine / Ethiopia	-	-	-	-	-	-	-	-	-	-	-	-	-	-	-	-	-	-	-	-	0	+	+	+	+	+	-	-	-	-	-	+	-	-	-	-	-	+	-	-	-	-	+	-	-
11586	-	SRR3027710	11586	Swine / Ethiopia	-	-	-	-	-	-	-	-	-	-	-	-	-	-	-	-	-	-	-	-	0	+	+	+	+	+	-	-	-	-	-	-	-	-	-	-	-	+	-	-	-	-	+	-	-
11587	-	SRR3027720	11587	Swine / Ethiopia	-	-	-	-	-	-	-	-	-	-	-	-	-	-	-	-	-	-	-	-	0	+	+	+	+	+	-	-	-	-	-	+	-	-	-	-	-	+	-	-	-	-	+	-	-
11588	-	SRR3027708	11588	Swine / Ethiopia	-	-	-	-	-	-	-	-	-	-	-	-	-	-	-	-	-	-	-	-	0	+	+	+	+	+	-	-	-	-	-	+	-	-	-	-	-	+	-	-	-	-	+	-	-
11589	-	SRR3027715	11589	Swine / Ethiopia	-	-	-	-	-	-	-	-	-	-	-	-	-	-	-	-	-	-	-	-	0	+	+	+	+	+	-	-	+	+	-	+	-	-	-	-	-	+	-	-	-	-	+	-	-
11590	-	SRR3027722	11590	Swine / Ethiopia	-	-	-	-	-	-	-	-	-	-	-	-	-	-	-	-	-	-	-	-	0	+	+	+	+	+	-	-	-	-	-	+	-	-	-	-	-	+	-	-	-	-	+	-	-
16845	-	SRR3115968	16845	Bovine / Ethiopia	-	-	-	+	-	-	-	-	-	-	-	-	+	-	-	-	-	-	-	-	2	+	+	+	+	+	-	-	+	+	-	+	-	-	-	-	-	+	-	-	-	-	+	-	-
16846	-	SRR3115978	16846	Bovine / Ethiopia	-	-	-	-	-	-	-	-	-	-	-	-	+	-	-	-	-	-	-	-	0	+	+	+	+	+	-	-	+	+	-	+	-	-	-	-	-	+	-	-	-	-	+	-	-
16847	-	SRR3115987	16847	Bovine / Ethiopia	-	-	-	+	-	-	-	-	-	-	-	-	+	-	-	-	-	-	-	-	2	+	+	+	+	+	-	-	+	+	-	+	-	-	-	-	-	+	-	-	-	-	+	-	-
1	SAL_AB1482AA_AS.result	SRR6944478	CFSAN064253	Poultry / Nigeria	-	-	-	-	-	-	-	-	-	-	-	-	-	-	-	-	-	-	-	-	0	-	+	+	+	-	-	+	+	+	+	+	-	-	-	-	-	+	-	-	-	-	+	-	-
2	SAL_AB1561AA_AS.result	SRR6949610	CFSAN064	Poultry / Nigeria	+	+	-	-	-	-	-	-	-	-	-	-	-	-	-	-	-	-	-	-	2	-	-	+	+	-	-	+	+	+	+	+	-	-	-	-	-	+	-	-	-	-	+	-	-
3	SAL_AB1615AA_AS.result	SRR6950452	CFSAN064208	Swine / Nigeria	-	-	-	-	-	-	-	-	-	-	-	-	-	-	-	-	-	-	-	-	0	-	+	+	+	-	-	+	+	+	+	+	-	-	-	-	-	+	-	-	-	-	+	-	-
4	SAL_AB3584AA_AS.result	SRR7030836	FSIS11808927	Bovine / United States	-	-	-	-	-	-	-	-	-	-	-	-	-	-	-	-	-	-	-	-	0	+	+	+	-		-	+	-	-	+	-	-	-	-	-	-	-	-	-	-	-	-	-	-
5	SAL_AB4059AA_AS.result	SRR7049989	FSIS11808773	Bovine / United States	-	-	-	-	-	-	-	-	-	-	-	-	-	-	-	-	-	-	-	-	0	+	+	+	-	-	-	+	-	-	+	-	-	-	-	-	-	-	-	-	-	-	-	-	-
6	SAL_AB4976AA_AS.result	SRR7075044	FSIS7075044	Poultry / United States	-	-	-	-	-	-	-	-	-	-	-	-	-	-	-	-	-	-	-	-	0	-	+	+	+	-	-	+	-	-	+	-	-	-	-	-	-	-	-	-	-	-	-	-	-
7	SAL_AB5410AA_AS.result	SRR7084794	FSIS21821463	Bovine / United States	-	-	-	-	-	-	-	-	-	-	-	-	-	-	-	-	-	-	-	-	0	-	+	+	-	-	-	+	-	-	+	-	-	-	-	-	-	-	-	-	-	-	-	-	-
8	SAL_AB6718AA_AS.result	SRR7130550	NC_SK496	Poultry / Brazil	-	-	-	-	-	-	-	-	-	-	-	-	-	-	-	-	-	-	-	-	0	-	+	+	+		-	+	-	-	+	-	-	-	-	-	-	-	-	-	-	-	-	-	-
9	SAL_AB6722AA_AS.result	SRR7130554	NC_SK497	Poultry / Brazil	-	-	-	-	-	-	-	-	-	-	-	-	-	-	-	-	-	-	-	-	0	-	+	+	+	-	-	+	-	-	+	-	-	-	-	-	-	-	-	-	-	-	-	-	-
10	SAL_BA2558AA_AS.scaffold	SRR1980619	WAPHL_SAL-A00748	Poultry / United States	-	-	+	-	-	-	-	-	-	-	-	-	-	-	-	-	-	-	-	-	1	+	+	+	-	-	-	+	-	-	+	-	-	-	-	-	-	-	-	-	-	-	-	-	-
11	SAL_BA4423AA_AS.scaffold	SRR1735412	OSF027517	Bovine / United States	-	-	-	-	-	-	-	-	-	-	-	-	-	-	-	-	-	-	-	-	0	-	+	+	-	-	-	+	-	-	+	-	-	-	-	-	-	-	-	-	-	-	-	-	-
12	SAL_BB6892AA_AS.result	SRR7352606	FSIS31800562	Bovine / United States	-	-	-	+	-	-	-	-	-	-	-	-	-	-	-	-	-	-	-	-	1	-	+	+	-		-	+	-	-	+	-	-	-	-	-	-	-	-	-	-	-	-	-	-
14	SAL_BC7232AA_AS.result	*	Salmonella	Poultry / Zimbabwe	+	-	-	-	+	+	-	-	-	-	-	-	-	-	-	-	-	-	-	-	3	-	+	+	+	-	-	+	+	+	+	+	+	-	+	-	-	+	-	-	-	-	+	-	+
15	SAL_CB2448AA_AS.result	SRR7459798	FSIS31800661	Bovine / United States	-	-	-	+	-	-	-	-	-	-	-	-	-	-	-	-	-	-	-	-	1	+	+	+	-	-	-	+	-	-	+	-	-	-	-	-	-	-	-	-	-	-	-	-	-
16	SAL_CB2899AA_AS.result	SRR7463005	FSIS11811103	Bovine / United States	-	-	-	-	-	-	-	-	-	-	-	-	-	-	-	-	-	-	-	-	0	-	+	+	-		-	+	-	-	+	-	-	-	-	-	-	-	-	-	-	-	-	-	-
17	SAL_DB0322AA_AS.result	SRR7538387	FSIS11812040	Bovine / United States	-	-	-	-	-	-	-	-	-	-	-	-	-	-	-	-	-	-	-	-	0	-	-	+	-	-	-	+	-	-	+	-	-	-	-	-	-	-	-	-	-	-	-	-	-
18	SAL_DB0381AA_AS.result	SRR7543372	FSIS11812024	Bovine / United States	-	-	-	-	-	-	-	-	-	-	-	-	-	-	-	-	-	-	-	-	0	-	+	+	+	-	-	+	-	-	+	-	-	-	-	-	-	-	-	-	-	-	-	-	-
19	SAL_DB0759AA_AS.result	SRR7624138	FSIS11812311	Bovine / United States	-	-	-	-	-	-	-	-	-	-	-	-	-	-	-	-	-	-	-	-	0	-	+	+	-	-	-	+	-	-	+	-	-	-	-	-	-	-	-	-	-	-	-	-	-
20	SAL_DB0790AA_AS.result	SRR7624173	FSIS11812159	Bovine / United States	-	-	-	-	-	-	-	-	-	-	-	-	-	-	-	-	-	-	-	-	0	+	+	+	-		-	+	-	-	+	-	-	-	-	-	-	-	-	-	-	-	-	-	-
21	SAL_DB1213AA_AS.result	SRR7632603	FSIS31800807	Bovine / United States	-	-	-	-	-	-	-	-	-	-	-	-	-	-	-	-	-	-	-	-	0	-	+	+	-	-	-	+	-	-	+	-	-	-	-	-	-	-	-	-	-	-	-	-	-
22	SAL_DB2065AA_AS.result	SRR7650405	FSIS11812493	Bovine / United States	-	-	-	-	-	-	+	-	-	-	-	-	-	-	-	-	-	-	-	-	1	+	+	+	-	-	-	+	-	+	+	-	-	-	-	-	-	-	-	-	-	-	-	+	-
23	SAL_DB4621AA_AS.result	SRR7695775	FSIS31800879	Bovine / United States	-	-	-	-	-	-	-	-	-	-	-	-	-	-	-	-	-	-	-	-	0	+	+	+	-	-	-	+	-	-	+	-	-	-	-	-	-	-	-	-	-	-	-	-	-
24	SAL_DB5315AA_AS.result	SRR7724227	FSIS11812979	Bovine / United States	-	-	-	-	-	-	-	+	-	-	-	-	-	-	-	-	-	-	-	-	1	+	-	+	-		-	+	-	-	+	-	-	-	-	-	-	-	-	-	-	-	-	-	-
25	SAL_DB5421AA_AS.result	SRR7724527	FSIS11812795	Poultry / United States	-	-	-	+	-	-	-	-	-	-	-	-	-	-	-	-	-	-	-	-	1	-	+	+	-	-	-	+	-	-	+	-	-	-	-	-	-	-	-	-	-	-	-	-	-
26	SAL_DB6571AA_AS.result	SRR7790316	FSIS11813705	Bovine / United States	-	-	-	-	-	-	-	-	-	-	-	-	-	-	-	-	-	-	-	-	0	-	+	-	-	-	-	+	-	-	+	-	-	-	-	-	-	-	-	-	-	-	-	-	-
28	SAL_DB8928AA_AS.result	SRR7822707	FSIS21822107	Bovine / United States	-	-	-	-	-	-	-	-	-	-	-	-	-	-	-	-	-	-	-	-	0	+	+	+	-		-	+	-	-	+	-	-	-	-	-	-	-	-	-	-	-	-	-	-
29	SAL_EA2725AA_AS.scaffold	SRR2175360	ADRDL-NGUA-39	Poultry / Nigeria	+	-	-	-	-	-	-	-	-	-	-	-	-	-	-	-	-	-	-	-	1	-	+	+	+	-	-	+	+	+	+	+	-	-	-	-	-	+	-	-	-	-	+	-	-
30	SAL_EA3499AA_AS.scaffold	SRR2103409	ADRDL-NGUA-21	Poultry / Nigeria	-	-	-	-	-	-	-	-	-	-	-	-	-	-	-	-	-	-	-	-	0	+	-	+	+	-	+	+	-	-	+	-	-	-	-	-	-	-	-	-	-	-	-	-	-
31	SAL_EA3500AA_AS.scaffold	SRR2103407	ADRDL-NGUA-20	Poultry / Nigeria	-	-	-	-	-	-	-	-	-	-	-	-	-	-	-	-	-	-	-	-	0	+	+	-	+	-	-	+	+	+	+	+	-	-	-	-	-	+	-	-	-	-	+	-	-
32	SAL_EA3504AA_AS.scaffold	SRR2103404	ADRDL-NGUA-23	Poultry / Nigeria	-	-	-	-	-	-	-	-	-	-	-	-	-	-	-	-	-	-	-	-	0	-	+	+	+		-	+	+	+	+	-	-	-	-	-	-	-	-	-	-	-	-	-	-
33	SAL_EA3506AA_AS.scaffold	SRR2103400	ADRDL-NGUA-16	Poultry / Nigeria	-	-	-	+	-	-	-	-	-	-	-	-	-	-	-	-	-	-	-	-	1	-	+	+	+	-	-	+	+	+	+	+	-	-	-	-	-	+	-	-	-	-	+	-	-
34	SAL_EA3507AA_AS.scaffold	SRR2103401	ADRDL-NGUA-18	Poultry / Nigeria	-	-	-	-	-	-	-	-	-	-	-	-	-	-	-	-	-	-	-	-	0	-	+	+	+	-	-	+	+	+	+	+	-	-	-	-	-	+	-	-	-	-	+	-	-
35	SAL_EA3643AA_AS.scaffold	SRR2093763	FSIS1501026	Poultry / United States	-	-	-	+	-	-	-	-	+	-	-	-	-	-	-	-	-	-	-	-	2	+	+	+	+	-	-	+	-	-	+	-	-	-	-	-	-	-	-	-	-	-	-	-	-
36	SAL_EA3694AA_AS.scaffold	SRR2086910	ADRDL-NGUA-30	Poultry / Nigeria	-	-	-	-	-	-	-	-	-	-	-	-	-	-	-	-	-	-	-	-	0	+	+	+	+		-	+	+	+	+	+	-	-	-	-	-	+	-	-	-	-	+	-	-
37	SAL_EA3697AA_AS.scaffold	SRR2086898	ADRDL-NGUA-32	Poultry / Nigeria	-	-	-	-	-	-	-	-	-	-	-	-	-	-	-	-	-	-	-	-	0	-	+	+	+	-	-	+	+	+	+	+	-	-	-	-	-	+	-	-	-	-	+	-	-
38	SAL_EA3700AA_AS.scaffold	SRR2086893	ADRDL-NGUA-28	Poultry / Nigeria	-	-	-	-	-	-	-	-	-	-	-	-	-	-	-	-	-	-	-	-	0	-	-	+	+	-	-	+	+	+	+	+	-	-	-	-	-	+	-	-	-	-	+	-	-
39	SAL_EA3740AA_AS.scaffold	SRR2085669	ADRDL-NGUA-4	Poultry / Nigeria	-	-	-	+	-	-	-	-	-	-	-	-	-	-	-	-	-	-	-	-	1	-	+	+	+	-	-	+	+	+	+	+	-	-	-	-	-	+	-	-	-	-	+	-	-
40	SAL_EA3741AA_AS.scaffold	SRR2085745	ADRDL-NGUA-11	Poultry / Nigeria	-	-	-	-	-	-	-	-	-	-	-	-	-	-	-	-	-	-	-	-	0	-	+	+	+		-	+	+	+	+	-	-	-	-	-	-	-	-	-	-	-	-	-	-
41	SAL_EA3747AA_AS.scaffold	SRR2085694	ADRDL-NGUA-9	Poultry / Nigeria	-	-	-	-	-	-	-	-	-	-	-	-	-	-	-	-	-	-	-	-	0	+	-	+	+	-	+	+	-	-	+	-	-	-	-	-	-	-	-	-	-	-	-	-	-
42	SAL_EA3749AA_AS.scaffold	SRR2085660	ADRDL-NGUA-1	Poultry / Nigeria	-	-	-	-	-	-	-	-	-	-	-	-	-	-	-	-	-	-	-	-	0	-	+	-	+	-	-	+	+	+	+	+	-	-	-	-	-	+	-	-	-	-	+	-	-
43	SAL_EA6397AA_AS.scaffold	SRR949356	OSF005713	Bovine / United States	-	-	-	-	-	-	-	-	-	-	-	-	-	-	-	-	-	-	-	-	0	-	+	+	-	-	-	+	-	-	+	-	-	-	-	-	-	-	-	-	-	-	-	-	-
44	SAL_EA6406AA_AS.scaffold	SRR949348	OSF005705	Bovine / United States	-	-	-	-	-	-	-	-	-	-	-	-	-	-	-	-	-	-	-	-	0	-	+	+	-		-	+	-	-	+	-	-	-	-	-	-	-	-	-	-	-	-	-	-
45	SAL_EA6414AA_AS.scaffold	SRR949343	OSF005700	Bovine / United States	-	-	-	-	-	-	-	-	-	-	-	-	-	-	-	-	-	-	-	-	0	-	+	+	-	-	-	+	-	-	+	-	-	-	-	-	-	-	-	-	-	-	-	-	-
46	SAL_EA9973AA_AS.scaffold	SRR1763866	FL-NRM127	Poultry / United States	-	-	+	+	-	-	-	-	-	+	-	-	-	-	-	-	-	-	-	-	3	-	+	-	-	-	-	+	-	-	+	-	-	-	-	-	-	-	-	-	-	-	-	-	-
47	SAL_EB0437AA_AS.result	SRR7836314	FSIS11813912	Bovine / United States	-	-	-	-	-	-	-	-	-	-	-	-	-	-	-	-	-	-	-	-	0	-	+	+	-	-	-	+	-	-	+	-	-	-	-	-	-	-	-	-	-	-	-	-	-
48	SAL_EB0470AA_AS.result	SRR7840913	FSIS11813932	Poultry / United States	-	-	-	-	-	-	-	-	-	-	-	-	-	-	-	-	-	-	-	-	0	-	+	+	-		-	+	-	-	+	-	-	-	-	-	-	-	-	-	-	-	-	-	-
49	SAL_EB6237AA_AS.result	SRR7904187	FSIS31801064	Bovine / United States	-	-	-	-	-	-	-	-	-	-	-	-	-	-	-	-	-	-	-	-	0	-	+	+	-	-	-	+	-	-	+	-	-	-	-	-	-	-	-	-	-	-	-	-	-
50	SAL_EB7698AA_AS.result	SRR7955904	FSIS11814449	Bovine / United States	-	-	-	-	-	-	-	-	-	-	-	-	-	-	-	-	-	-	-	-	0	-	-	+	-	-	-	+	-	-	+	-	-	-	-	-	-	-	-	-	-	-	-	-	-
51	SAL_EB9504AA_AS.result	SRR7974098	FSIS21822251	Bovine / United States	-	-	-	-	-	-	-	-	-	-	-	-	-	-	-	-	-	-	-	-	0	-	+	+	-	-	-	+	-	-	+	-	-	-	-	-	-	-	-	-	-	-	-	-	-
52	SAL_EB9836AA_AS.result	SRR8066648	FSIS31801149	Bovine / United States	-	-	-	-	-	-	-	-	-	-	-	-	-	-	-	-	-	-	-	-	0	-	+	+	-		-	+	-	-	+	-	-	-	-	-	-	-	-	-	-	-	-	-	-
53	SAL_FA0187AA_AS.scaffold	SRR1735421	OSF027516	Bovine / United States	-	-	-	-	-	-	-	-	-	-	-	-	-	-	-	-	-	-	-	-	0	-	+	+	-	-	-	+	-	-	+	-	-	-	-	-	-	-	-	-	-	-	-	-	-
54	SAL_FA0191AA_AS.scaffold	SRR1735416	OSF027526	Bovine / United States	-	-	-	-	-	-	-	-	-	-	-	-	-	-	-	-	-	-	-	-	0	-	+	+	-	-	-	+	-	-	+	-	-	-	-	-	-	-	-	-	-	-	-	-	-
55	SAL_FA0195AA_AS.scaffold	SRR1735406	OSF027525	Bovine / United States	-	-	-	+	-	-	-	-	-	-	-	-	-	-	-	-	-	-	-	-	1	-	-	+	-	-	-	+	-	-	+	-	-	-	-	-	-	-	-	-	-	-	-	-	-
56	SAL_FA1424AA_AS.scaffold	SRR1637080	NY-30440	Poultry / United States	+	-	-	-	+	+	-	-	-	-	-	-	-	-	-	-	-	-	-	-	3	-	+	+	+		-	+	+	+	+	-	-	-	-	-	-	-	-	-	-	-	-	-	-
57	SAL_FA4174AA_AS.scaffold	SRR1363315	WAPHL_SAL-A00405	Poultry / United States	-	-	-	+	+	+	-	-	-	-	-	-	-	-	-	-	-	-	-	-	3	-	+	+	+	-	-	+	+	+	+	-	+	-	-	-	+	-	-	-	-	-	+	-	-
58	SAL_FA5874AA_AS.scaffold	SRR1107469	NY_IDR1200021873-03	Bovine / United States	-	-	-	+	-	-	-	-	-	-	-	-	-	-	-	-	-	-	-	-	1	-	+	+	-	-	-	+	-	-	+	-	-	-	-	-	-	-	-	-	-	-	-	-	-
59	SAL_FA6061AA_AS.scaffold	SRR1048324	MDH-2013-00178	Bovine / United States	-	-	-	-	-	-	-	-	-	-	-	-	-	-	-	-	-	-	-	-	0	-	+	+	+	-	-	+	-	-	+	-	-	-	-	-	-	-	-	-	-	-	-	-	-
60	SAL_FA7094AA_AS.scaffold	SRR2240233	FSIS1500996	Bovine / United States	-	-	-	+	-	-	-	-	-	-	-	-	-	-	-	-	-	-	-	-	1	+	+	+	-		-	+	-	-	+	-	-	-	-	-	-	-	-	-	-	-	-	-	-
61	SAL_FB3940AA_AS.result	SRR8116646	FSIS31801182	Bovine / United States	-	-	-	-	-	-	-	-	-	-	+	-	-	-	-	-	-	-	-	-	1	+	+	+	-	-	-	+	-	-	+	-	-	-	-	-	-	-	-	-	-	-	-	-	-
62	SAL_FB5826AA_AS.result	SRR8148263	FSIS21822585	Poultry / United States	-	-	+	-	-	-	-	-	-	-	-	-	-	-	-	-	-	-	-	-	1	-	+	+	-	-	-	+	-	-	+	-	-	-	-	-	-	-	-	-	-	-	-	-	-
63	SAL_FB5995AA_AS.result	SRR8159456	FSIS31801208	Bovine / United States	-	-	-	-	-	-	-	-	-	-	-	-	-	-	-	-	-	-	-	-	0	-	+	+	-	-	-	+	-	-	+	-	-	-	-	-	-	-	-	-	-	-	-	-	-
64	SAL_FB9906AA_AS.result	SRR6765271	FSIS11807696	Poultry / United States	-	-	-	-	-	-	-	-	-	-	-	-	-	-	-	-	-	-	-	-	0	-	+	+	-		-	+	-	-	+	-	-	-	-	-	-	-	-	-	-	-	-	-	-
65	SAL_GB1250AA_AS.result	SRR8202280	FSIS11815717	Poultry / United States	-	-	-	-	-	-	-	-	-	-	-	-	-	-	-	-	-	-	-	-	0	-	+	+	-	-	-	+	-	-	+	-	-	-	-	-	-	-	-	-	-	-	-	-	-
66	SAL_GB1955AA_AS.result	SRR8236523	FSIS11815544	Bovine / United States	-	-	-	-	-	-	-	-	-	-	-	-	-	-	-	-	-	-	-	-	0	-	+	+	-	-	-	+	-	-	+	-	-	-	-	-	-	-	-	-	-	-	-	-	-
67	SAL_GB5560AA_AS.result	SRR8263143	FSIS11816139	Poultry / United States	-	-	-	-	-	-	-	-	-	-	-	-	-	-	-	-	-	-	-	-	0	+	+	+	+	-	-	+	-	-	+	-	-	-	-	-	-	-	-	-	-	-	-	-	-
68	SAL_HA7137AA_AS.scaffold	SRR2534094	CFSAN031436	Swine / Kenya	-	-	-	+	-	-	-	-	-	-	-	-	-	-	-	-	-	-	-	-	1	-	+	+	+		-	+	-	-	+	-	-	-	-	-	-	-	-	-	-	-	-	-	+
69	SAL_HA7170AA_AS.scaffold	SRR2534110	CFSAN031452	Swine / Kenya	-	-	-	+	-	-	-	-	-	-	-	-	-	-	-	-	-	-	-	-	1	-	-	+	+	-	-	+	-	-	+	-	-	-	-	-	-	-	-	-	-	-	-	-	-
70	SAL_HA7260AA_AS.scaffold	SRR2534105	CFSAN031447	Swine / Kenya	-	-	-	+	-	-	-	-	-	-	-	-	-	-	-	-	-	-	-	-	1	+	+	+	+	-	-	+	-	-	+	-	-	-	-	-	-	-	-	-	-	-	-	-	+
71	SAL_HA7262AA_AS.scaffold	SRR2534092	CFSAN031434	Swine / Kenya	-	-	-	+	-	-	-	-	-	-	-	-	-	-	-	-	-	-	-	-	1	+	-	+	-	-	-	+	-	-	+	-	-	-	-	-	-	-	-	-	-	-	-	-	+
72	SAL_HB6464AA_AS.result	SRR8364833	FSIS11816502	Bovine / United States	-	-	-	-	-	-	-	-	-	-	-	+	-	-	-	-	-	-	-	-	1	-	+	+	-		-	+	-	-	+	-	-	-	-	-	-	-	-	-	-	-	-	-	-
73	SAL_IA1745AA_AS.scaffold	SRR2534101	CFSAN031443	Swine / Kenya	-	-	-	+	-	-	-	-	-	-	-	-	-	-	-	-	-	-	-	-	1	+	+	+	+	-	-	+	-	-	+	-	-	-	-	-	-	-	-	-	-	-	-	-	+
74	SAL_IA1878AA_AS.scaffold	SRR2534104	CFSAN031446	Swine / Kenya	-	-	-	+	-	-	-	-	-	-	-	-	-	-	-	-	-	-	-	-	1	-	+	+	+	-	-	+	-	-	+	-	-	-	-	-	-	-	-	-	-	-	-	-	+
75	SAL_IA2581AA_AS.scaffold	SRR2534095	CFSAN031437	Swine / Kenya	-	-	-	+	-	-	-	-	-	-	-	-	-	-	-	-	-	-	-	-	1	+	+	+	+	-	-	+	-	-	+	-	-	-	-	-	-	-	-	-	-	-	-	-	+
76	SAL_IA2586AA_AS.scaffold	SRR2534103	CFSAN031445	Swine / Kenya	-	-	-	+	-	-	-	-	-	-	-	-	-	-	-	-	-	-	-	-	1	+	+	+	+		-	+	-	-	+	-	-	-	-	-	-	-	-	-	-	-	-	-	+
77	SAL_IA2745AA_AS.scaffold	SRR2534108	CFSAN031450	Swine / Kenya	-	-	-	+	-	-	-	-	-	-	-	-	-	-	-	-	-	-	-	-	1	-	-	+	+	-	-	+	-	-	+	-	-	-	-	-	-	-	-	-	-	-	-	-	+
78	SAL_IA3196AA_AS.scaffold	SRR2587215	FSIS1504510	Poultry / United States	-	-	-	-	-	-	-	-	-	-	-	-	-	-	-	-	-	-	-	-	0	+	+	+	+	-	-	+	-	-	+	-	-	-	-	-	-	-	-	-	-	-	-	-	-
79	SAL_IA3630AA_AS.scaffold	SRR2534109	CFSAN031451	Swine / Kenya	-	-	-	+	-	-	-	-	-	-	-	-	-	-	-	-	-	-	-	-	1	-	+	+	+	-	-	+	-	-	+	-	-	-	-	-	-	-	-	-	-	-	-	-	+
80	SAL_IA3631AA_AS.scaffold	SRR2534107	CFSAN031449	Swine / Kenya	-	-	-	+	-	-	-	-	-	-	-	-	-	-	-	-	-	-	-	-	1	+	+	+	+		-	+	-	-	+	-	-	-	-	-	-	-	-	-	-	-	-	-	+
81	SAL_IA3633AA_AS.scaffold	SRR2534102	CFSAN031444	Swine / Kenya	-	-	-	+	-	-	-	-	-	-	-	-	-	-	-	-	-	-	-	-	1	-	-	+	-	-	-	+	-	-	+	-	-	-	-	-	-	-	-	-	-	-	-	-	+
82	SAL_IA3634AA_AS.scaffold	SRR2534100	CFSAN031442	Swine / Kenya	-	-	-	+	-	-	-	-	-	-	-	-	-	-	-	-	-	-	-	-	1	+	+	+	+	-	-	+	-	-	+	-	-	-	-	-	-	-	-	-	-	-	-	-	+
83	SAL_IA3635AA_AS.scaffold	SRR2534099	CFSAN031441	Swine / Kenya	-	-	-	+	-	-	-	-	-	-	-	-	-	-	-	-	-	-	-	-	1	-	+	+	+	-	-	+	-	-	+	-	-	-	-	-	-	-	-	-	-	-	-	-	+
84	SAL_IA3636AA_AS.scaffold	SRR2534093	CFSAN031435	Swine / Kenya	-	-	-	+	-	-	-	-	-	-	-	-	-	-	-	-	-	-	-	-	1	-	-	+	+		-	+	-	-	+	-	-	-	-	-	-	-	-	-	-	-	-	-	+
85	SAL_IA3705AA_AS.scaffold	SRR2587216	FSIS1504505	Poultry / United States	-	-	-	-	-	-	-	-	-	-	-	-	-	-	-	-	-	-	-	-	0	+	+	+	+	-	-	+	-	-	+	-	-	-	-	-	-	-	-	-	-	-	-	-	-
86	SAL_IA4699AA_AS.scaffold	SRR2567183	CVM N51290	Bovine / United States	-	-	-	+	-	-	-	-	-	-	-	-	-	-	-	-	-	-	-	-	1	-	+	+	-	-	-	+	-	-	+	-	-	-	-	-	-	-	-	-	-	-	-	-	-
87	SAL_IA4974AA_AS.scaffold	SRR2847942	CFSAN031456	Swine / Kenya	-	-	-	+	-	-	-	-	-	-	-	-	-	-	-	-	-	-	-	-	1	+	+	+	+	-	-	+	-	-	+	-	-	-	-	-	-	-	-	-	-	-	-	-	+
88	SAL_IA4975AA_AS.scaffold	SRR2847941	CFSAN031466	Swine / Kenya	-	-	-	+	-	-	-	-	-	-	-	-	-	-	-	-	-	-	-	-	1	-	+	+	+		-	+	-	-	+	-	-	-	-	-	-	-	-	-	-	-	-	-	+
89	SAL_IA4976AA_AS.scaffold	SRR2847940	CFSAN031468	Swine / Kenya	-	-	-	+	-	-	-	-	-	-	-	-	-	-	-	-	-	-	-	-	1	-	+	+	+	-	-	+	-	-	+	-	-	-	-	-	-	-	-	-	-	-	-	-	+
90	SAL_IA4977AA_AS.scaffold	SRR2847939	CFSAB031463	Swine / Kenya	-	-	-	+	-	-	-	-	-	-	-	-	-	-	-	-	-	-	-	-	1	-	+	+	+	-	-	+	-	-	+	-	-	-	-	-	-	-	-	-	-	-	-	-	+
91	SAL_IA4980AA_AS.scaffold	SRR2847936	CFSAN031460	Swine / Kenya	-	-	-	+	-	-	-	-	-	-	-	-	-	-	-	-	-	-	-	-	1	-	+	+	+	-	-	+	-	-	+	-	-	-	-	-	-	-	-	-	-	-	-	-	+
92	SAL_IB8518AA_AS.result	SRR8523066	SSSE-01	Poultry / Thailand	+	-	-	-	-	-	-	-	-	-	-	-	-	-	-	-	-	-	-	-	1	-	-	-	-		-	+	-	-	+	+	-	+	-	+	-	+	-	-	-	-	+	-	-
93	SAL_IB8555AA_AS.result	SRR8523103	SSSE-03	Poultry / Thailand	+	-	-	-	-	-	-	-	-	-	-	-	-	-	-	-	-	-	-	-	1	+	+	+	+	-	-	+	-	-	+	+	-	+	-	+	-	+	-	-	-	-	+	-	-
94	SAL_JA0594AA_AS.scaffold	SRR2085692	ADRDL-NGUA-7	Poultry / Nigeria	-	-	-	-	-	-	-	-	-	-	-	-	-	-	-	-	-	-	-	-	0	-	+	+	+	-	-	+	+	+	+	+	-	-	-	-	-	+	-	-	-	-	+	-	-
95	SAL_JA0763AA_AS.scaffold	SRR2175312	ADRDL-NGUA-37	Poultry / Nigeria	-	-	-	-	-	-	-	-	-	-	-	-	-	-	-	-	-	-	-	-	0	+	+	-	+	-	-	+	-	-	+	-	-	-	-	-	-	-	-	-	-	-	-	-	-
96	SAL_JA8346AA_AS.scaffold	SRR2534096	CFSAN031438	Swine / Kenya	-	-	-	+	-	-	-	-	-	-	-	-	-	-	-	-	-	-	-	-	1	-	-	+	-		-	+	-	-	+	-	-	-	-	-	-	-	-	-	-	-	-	-	-
97	SAL_JA9237AA_AS.scaffold	SRR2989202	FSIS1503053	Bovine / United States	-	-	-	-	-	-	-	-	-	-	+	-	-	-	-	-	-	-	-	-	1	-	-	+	-	-	-	+	-	-	+	-	-	-	-	-	-	-	-	-	-	-	-	-	-
98	SAL_JA9933AA_AS.scaffold	SRR3000034	FSIS1503932	Bovine / United States	-	-	-	-	-	-	-	-	-	-	+	-	-	-	-	-	-	-	-	-	1	-	-	+	-	-	-	+	-	-	+	-	-	-	-	-	-	-	-	-	-	-	-	-	-
99	SAL_JA9942AA_AS.scaffold	SRR3000019	FSIS1503432	Bovine / United States	-	-	-	-	-	-	-	-	-	-	-	-	-	-	-	-	-	-	-	-	0	-	+	+	-	-	-	+	-	-	+	-	-	-	-	-	-	-	-	-	-	-	-	-	-
104	SAL_JA9956AA_AS.scaffold	SRR3027719	CFSAN031557	Bovine / Ethiopia	-	-	-	-	-	-	-	-	-	-	-	-	-	-	-	-	-	-	-	-	0	-	+	+	+		-	+	+	+	+	+	-	-	-	-	-	+	-	-	-	-	+	-	-
112	SAL_JB7297AA_AS.result	SRR8593413	FSIS11917550	Bovine / United States	-	-	-	-	-	-	-	-	-	-	-	-	-	-	-	-	-	-	-	-	0	-	-	+	-		-	+	-	-	+	-	-	-	-	-	-	-	-	-	-	-	-	-	-
115	SAL_KA0199AA_AS.scaffold	SRR3027706	CFSAN031558	Poultry / Ethiopia	-	-	-	-	-	-	-	-	-	-	-	-	-	-	-	-	-	-	-	-	0	+	+	+	+	-	-	+	+	+	+	+	-	-	-	-	-	+	-	-	-	-	+	-	-
116	SAL_KA1659AA_AS.scaffold	SRR3055284	NY-19912	Bovine / United States	-	-	-	-	-	-	-	-	-	-	-	-	-	-	-	-	-	-	-	-	0	-	+	+	-		-	+	-	-	+	-	-	-	-	-	-	-	-	-	-	-	-	-	-
117	SAL_KA1918AA_AS.scaffold	SRR3062667	FSIS1503614	Poultry / United States	-	-	-	+	-	-	-	-	-	-	-	-	-	-	-	-	-	-	-	-	1	-	+	+	-	-	-	+	-	-	+	-	+	-	-	-	-	-	+	-	-	-	+	-	-
121	SAL_KA2881AA_AS.scaffold	SRR3122692	NY-N20037	Poultry / United States	-	-	-	+	-	-	-	-	-	-	-	-	-	-	-	-	-	-	-	-	1	+	+	+	-	-	-	+	-	-	+	-	+	-	-	+	-	-	-	-	-	-	-	-	-
122	SAL_KA4143AA_AS.scaffold	SRR3170071	FSIS1605577	Bovine / United States	-	-	-	-	-	-	-	-	-	-	-	-	-	-	-	-	-	-	-	-	0	+	+	+	-	-	-	+	-	-	+	-	-	-	-	-	-	-	-	-	-	-	-	-	-
123	SAL_KA6743AA_AS.scaffold	SRR3295547	CVM N56562	Poultry / United States	-	-	-	-	+	+	-	-	-	-	-	-	-	-	-	-	-	-	-	-	2	-	+	+	+	-	-	+	+	+	+	-	-	-	-	-	-	-	-	-	-	-	-	-	-
124	SAL_KA6744AA_AS.scaffold	SRR3295548	CVM N56563	Poultry / United States	-	-	-	-	+	+	-	-	-	-	-	-	-	-	-	-	-	-	-	-	2	-	+	+	+		-	+	+	+	+	-	-	-	-	-	-	-	-	-	-	-	-	-	-
125	SAL_KA6745AA_AS.scaffold	SRR3295549	CVM N56564	Poultry / United States	-	-	-	-	+	+	-	-	-	-	-	-	-	-	-	-	-	-	-	-	2	-	+	+	+	-	-	+	+	+	+	-	-	-	-	-	-	-	-	-	-	-	-	-	-
126	SAL_KA6912AA_AS.scaffold	SRR3295738	CVM N57269F	Bovine / United States	-	-	-	-	-	-	-	-	-	-	-	-	-	-	-	-	-	-	-	-	0	-	-	+	-	-	-	+	-	-	+	-	-	-	-	-	-	-	-	-	-	-	-	-	-
127	SAL_KA7075AA_AS.scaffold	SRR3295901	CVM N57791F	Poultry / United States	-	-	+	-	+	+	-	-	-	-	-	-	-	-	-	-	-	-	-	-	3	-	+	+	-	-	-	+	+	+	+	-	-	-	-	-	-	-	-	-	-	-	+	-	-
128	SAL_KA7080AA_AS.scaffold	SRR3295906	CVM N57805F	Poultry / United States	-	-	-	-	+	+	-	-	-	-	-	-	-	-	-	-	-	-	-	-	2	+	+	+	-		-	+	+	+	+	-	-	-	-	-	-	-	-	-	-	-	-	-	-
129	SAL_KA7255AA_AS.scaffold	SRR3295928	CVM N57869F	Swine / United States	-	-	-	-	+	+	-	-	-	-	-	-	-	-	-	-	-	-	-	-	2	-	-	+	+	-	-	+	+	+	+	-	-	-	-	-	-	-	-	-	-	-	-	-	-
130	SAL_KA9305AA_AS.scaffold	SRR3390776	CFSAN032018	Swine / United States	-	-	-	-	+	+	-	-	-	-	-	-	-	-	-	-	-	-	-	-	2	-	+	+	+	-	-	+	+	+	+	-	-	-	-	-	-	-	-	-	-	-	-	-	-
131	SAL_KB4318AA_AS.result	SRR8723114	FSIS11918321	Bovine / United States	-	-	-	-	-	-	-	-	-	-	-	-	-	-	-	-	-	-	-	-	0	+	+	+	-	-	-	+	-	-	+	-	-	-	-	-	-	-	-	-	-	-	-	-	-
132	SAL_KB6821AA_AS.result	SRR8753385	FSIS31901659	Poultry / United States	-	-	+	-	-	-	-	-	-	-	-	-	-	-	-	-	-	-	-	-	1	+	+	+	-		-	+	-	-	+	-	-	-	-	-	-	-	-	-	-	-	-	-	-
133	SAL_KB6993AA_AS.result	SRR8754583	FSIS11918993	Bovine / United States	-	-	-	-	-	-	-	-	-	-	-	-	-	-	-	-	-	-	-	-	0	+	-	+	-	-	-	+	-	-	+	-	-	-	-	-	-	-	-	-	-	-	-	-	-
134	SAL_LA1155AA_AS.scaffold	SRR3540295	FSIS1503400	Bovine / United States	-	-	-	-	-	-	-	-	-	-	-	-	-	-	-	-	-	-	-	-	0	+	+	+	-	-	-	+	-	-	+	-	-	-	-	-	-	-	-	-	-	-	-	-	-
135	SAL_LA5750AA_AS.scaffold	SRR1060577	BCW_2040	Poultry / United States	-	-	+	-	-	-	-	-	-	-	-	-	-	-	-	-	-	-	-	-	1	-	-	-	-	-	-	+	-	-	+	-	-	-	-	-	-	-	-	-	-	-	-	-	-
136	SAL_LA5873AA_AS.scaffold	SRR1106463	BCW_2726	Wild Animal / Nigeria	-	-	-	-	-	-	-	-	-	-	-	-	-	-	-	-	-	-	-	-	0	+	+	+	+		-	+	+	+	+	+	-	-	-	-	-	+	-	-	-	-	+	-	-
137	SAL_LA7678AA_AS.scaffold	SRR1840667	KS 6	Poultry / Nigeria	-	-	-	-	-	-	-	-	-	+	-	-	-	-	-	-	-	-	-	-	1	-	+	+	+	-	-	+	-	-	+	+	-	-	-	-	-	+	-	-	-	-	+	-	-
138	SAL_LB1038AA_AS.result	SRR8833917	NC_WHO_S462	Bovine / Lebanon	-	-	-	+	-	-	-	-	-	-	-	-	-	-	-	-	-	-	-	-	1	-	+	+	+	-	-	+	-	-	+	+	-	-	-	-	-	+	-	-	-	-	+	-	-
139	SAL_LB5843AA_AS.result	SRR8950307	FSIS11920317	Bovine / United States	-	-	-	-	-	-	-	-	-	-	-	-	-	-	-	-	-	-	-	-	0	-	+	+	-	-	-	+	-	-	+	-	-	-	-	-	-	-	-	-	-	-	-	-	-
140	SAL_LB7186AA_AS.result	SRR8980098	CFSAN031278	Bovine / Ethiopia	-	-	-	+	-	-	-	-	-	-	-	-	+	-	-	-	-	-	-	-	2	-	+	+	+		-	+	+	+	+	+	-	-	-	-	-	+	-	-	-	-	+	-	-
141	SAL_LB7188AA_AS.result	SRR8980100	CFSAN031277	Bovine / Ethiopia	-	-	-	+	-	-	-	-	-	-	-	-	+	-	-	-	-	-	-	-	2	-	+	+	+	-	-	-	+	+	+	+	-	-	-	-	-	+	-	-	-	-	+	-	-
142	SAL_MA1604AA_AS.scaffold	SRR3664843	CVM N41913	Bovine / United States	-	-	-	-	-	-	-	-	-	-	-	-	-	-	-	-	-	-	-	-	0	+	+	+	+	-	-	-	-	-	+	-	-	-	-	-	-	-	-	-	-	-	-	-	-
143	SAL_MA1647AA_AS.scaffold	SRR3664885	CVM N42453	Poultry / United States	-	-	-	-	-	-	-	-	-	-	-	-	-	-	-	-	-	-	-	-	0	-	+	+	-	-	-	+	-	-	+	-	-	-	-	-	-	-	-	-	-	-	-	-	-
144	SAL_MA2500AA_AS.scaffold	SRR3981092	FSIS1607192	Bovine / United States	-	-	-	-	-	-	-	-	-	-	-	-	-	-	-	-	-	-	-	-	0	-	+	+	-		-	+	-	-	+	-	-	-	-	-	-	-	-	-	-	-	-	-	-
145	SAL_MA5186AA_AS.scaffold	SRR4032659	ARS-CC274	Bovine / United States	-	-	-	-	-	-	-	-	-	-	-	-	-	-	-	-	-	-	-	-	0	+	+	+	-	-	-	+	-	-	+	-	-	-	-	-	-	-	-	-	-	-	-	-	-
146	SAL_MA5187AA_AS.scaffold	SRR4032660	ARS-CC273	Bovine / United States	-	-	-	-	-	-	-	-	-	-	-	-	-	-	-	-	-	-	-	-	0	-	+	+	-	-	-	+	-	-	+	-	-	-	-	-	-	-	-	-	-	-	-	-	-
147	SAL_MB2178AA_AS.result	SRR9090952	CFSAN031280	Poultry / Ethiopia	-	-	-	-	-	-	-	-	-	-	-	-	+	-	-	-	-	-	-	-	1	+	+	-	-	-	-	+	+	+	+	+	-	-	-	-	-	+	-	-	-	-	+	-	-
148	SAL_MB2179AA_AS.result	SRR9090953	CFSAN031279	Poultry / Ethiopia	-	-	-	-	-	-	-	-	-	-	-	-	+	-	-	-	-	-	-	-	1	-	+	+	+		-	+	+	+	+	+	-	-	-	-	-	+	-	-	-	-	+	-	-
149	SAL_MB3212AA_AS.result	SRR9139766	FSIS11921336	Bovine / United States	-	-	-	-	-	-	-	-	-	-	-	-	-	-	-	-	-	-	-	-	0	-	+	+	-	-	-	+	-	-	+	-	-	-	-	-	-	-	-	-	-	-	-	-	-
150	SAL_MB4745AA_AS.result	SRR9200728	CFSAN064207	Swine / Nigeria	-	-	-	-	-	-	-	-	-	-	-	-	-	-	-	-	-	-	-	-	0	-	+	+	+	-	-	+	+	+	+	+	-	-	-	-	-	+	-	-	-	-	+	-	-
151	SAL_NA2463AA_AS.scaffold	SRR4434221	FSIS1607961	Bovine / United States	-	-	-	-	-	-	-	-	-	-	-	-	-	-	-	-	-	-	-	-	0	-	+	+	+	-	-	+	-	-	+	-	-	-	-	-	-	-	-	-	-	-	-	-	-
152	SAL_NA3046AA_AS.scaffold	SRR4453690	FSIS1607555	Bovine / United States	-	-	-	+	-	-	-	-	-	-	-	-	-	-	-	-	-	-	-	-	1	-	+	+	-		-	+	-	-	+	-	-	-	-	-	-	-	-	-	-	-	-	-	-
153	SAL_NB4132AA_AS.result	SRR9600809	FSIS31902204	Bovine / United States	-	-	-	+	-	-	-	-	-	-	-	-	-	-	-	-	-	-	-	-	1	+	+	+	-	-	-	+	-	-	+	-	-	-	-	-	-	-	-	-	-	-	-	-	-
155	SAL_NB4508AA_AS.result	*	29627_1_179	Poultry / Nigeria	-	-	-	-	-	-	-	-	-	-	-	-	-	+	-	-	-	-	-	-	1	-	+	+	+	-	-	+	+	+	+	+	-	-	-	-	-	+	-	-	-	-	+	-	-
156	SAL_NB4510AA_AS.result	*	29627_1_188	Poultry / Nigeria	-	-	-	-	-	-	-	-	-	-	-	+	-	-	-	-	-	-	-	-	1	+	+	+	+		-	+	+	+	+	+	-	-	-	-	-	+	-	-	-	-	+	-	-
157	SAL_NB4512AA_AS.result	*	29627_1_191	Poultry / Nigeria	-	-	-	-	-	-	-	-	-	-	-	-	-	-	-	-	-	-	-	-	0	-	+	+	+	-	-	+	+	+	+	+	-	-	-	-	-	+	-	-	-	-	+	-	-
158	SAL_NB4514AA_AS.result	*	29627_1_201	Poultry / Nigeria	-	-	-	-	-	-	-	-	-	-	-	-	-	-	-	-	-	-	-	-	0	+	+	+	+	-	-	+	+	+	+	+	-	-	-	-	-	+	-	-	-	-	+	-	-
159	SAL_NB4529AA_AS.result	*	29627_1_328	Poultry / Nigeria	-	-	-	-	-	-	-	-	-	-	-	-	+	-	-	-	-	-	-	-	1	-	+	+	+	-	-	+	+	+	+	+	-	-	-	-	-	+	-	-	-	-	+	-	-
160	SAL_NB4535AA_AS.result	*	29627_1_336	Poultry / Nigeria	-	-	-	-	-	-	-	-	-	-	-	-	-	-	-	-	-	-	-	-	0	-	+	+	+		-	+	+	+	+	+	-	-	-	-	-	+	-	-	-	-	+	-	-
161	SAL_NB4541AA_AS.result	*	29627_1_347	Poultry / Nigeria	-	-	-	-	-	-	-	-	-	-	-	-	-	-	-	-	-	-	-	-	0	-	+	+	+	-	-	+	+	+	+	+	-	-	-	-	-	+	-	-	-	-	+	-	-
162	SAL_NB4550AA_AS.result	*	29627_1_64	Poultry / Nigeria	-	-	-	-	-	-	-	-	-	-	-	-	-	-	-	-	-	-	-	-	0	-	+	+	+	-	-	+	+	+	+	+	-	-	-	-	-	+	-	-	-	-	+	-	-
163	SAL_NB5160AA_AS.result	*	28042_4#138	Poultry / Nigeria	-	-	-	-	-	-	-	-	-	-	-	+	-	-	-	-	-	-	-	-	1	+	+	+	+	-	-	+	+	+	+	+	-	-	-	-	-	+	-	-	-	-	+	-	-
164	SAL_NB5169AA_AS.result	*	28042_4#223	Poultry / Nigeria	-	-	-	-	-	-	-	-	-	-	-	-	+	-	-	-	-	-	-	-	1	+	+	+	+		-	+	+	+	+	+	-	-	-	-	-	+	-	-	-	-	+	-	-
165	SAL_NB5172AA_AS.result	*	28042_4#69	Poultry / Nigeria	-	-	-	-	-	-	-	-	-	-	-	-	-	-	-	-	-	-	-	-	0	-	+	+	-	-	-	+	+	+	+	+	-	-	-	-	-	+	-	-	-	-	+	-	-
166	SAL_NB5176AA_AS.result	*	28042_4#16	Poultry / Nigeria	-	-	-	+	-	-	-	-	-	-	-	-	-	-	+	-	-	-	-	-	2	-	+	+	-	-	-	+	+	+	+	+	-	-	-	-	-	+	-	-	-	-	+	-	-
167	SAL_NB5191AA_AS.result	*	28042_4#219	Poultry / Nigeria	-	-	-	-	-	-	-	-	-	-	-	-	-	+	-	-	-	-	-	-	1	-	+	+	+	-	-	+	+	+	+	+	-	-	-	-	-	+	-	-	-	-	+	-	-
168	SAL_NB5194AA_AS.result	*	28042_4#288	Poultry / Nigeria	-	-	-	-	-	-	-	-	-	-	-	+	-	-	-	-	-	-	-	-	1	+	+	+	+		-	+	+	+	+	+	-	-	-	-	-	+	-	-	-	-	+	-	-
169	SAL_NB5195AA_AS.result	*	28042_4#284	Poultry / Nigeria	-	-	-	-	-	-	-	-	-	-	-	-	-	-	-	+	+	+	-	-	3	-	+	+	-	-	-	+	+	+	+	+	-	-	-	+	-	+	-	-	-	-	+	-	-
170	SAL_NB5197AA_AS.result	*	28522_3#146	Poultry / Nigeria	-	-	-	-	-	-	-	-	-	-	-	-	-	-	-	-	-	-	-	-	0	-	+	+	+	-	-	+	+	+	+	+	-	-	-	-	-	+	-	-	-	-	+	-	-
171	SAL_NB5205AA_AS.result	*	28522_3#138	Poultry / Nigeria	-	-	-	-	-	-	-	-	-	-	-	-	-	-	+	-	-	-	-	-	1	+	+	+	+	-	-	+	+	+	+	+	-	-	-	-	-	+	-	-	-	-	+	-	-
172	SAL_NB5305AA_AS.result	*	28522_3#33	Poultry / Nigeria	-	-	-	-	-	-	-	-	-	-	-	-	-	-	-	-	-	-	-	-	0	-	+	+	-		-	+	+	+	+	+	-	-	-	-	-	+	-	-	-	-	+	-	-
173	SAL_NB5214AA_AS.result	*	28042_4#308	Poultry / Nigeria	-	-	-	-	-	-	-	-	-	-	-	-	-	-	-	-	-	-	-	-	0	+	+	+	-	-	-	+	+	+	+	+	-	-	-	-	-	+	-	-	-	-	+	-	-
174	SAL_NB5215AA_AS.result	*	28042_4#175	Poultry / Nigeria	-	-	-	-	-	-	-	-	-	-	-	-	-	-	-	-	-	-	-	-	0	-	+	+	+	-	-	+	+	+	+	+	-	-	-	-	-	+	-	-	-	-	+	-	-
175	SAL_NB5230AA_AS.result	*	28042_4#57	Poultry / Nigeria	-	-	-	-	-	-	-	-	-	-	-	+	-	-	-	-	-	-	-	-	1	-	+	+	+	-	-	+	+	+	+	+	-	-	-	-	-	+	-	-	-	-	+	-	-
176	SAL_NB5234AA_AS.result	*	28522_3#102	Poultry / Nigeria	-	-	-	-	-	-	-	-	-	-	-	+	-	-	-	-	-	-	-	-	1	-	+	+	+		-	+	+	+	+	+	-	-	-	-	-	+	-	-	-	-	+	-	-
177	SAL_NB5237AA_AS.result	*	28522_3#344	Poultry / Nigeria	-	-	-	-	-	-	-	-	-	-	-	-	-	+	-	-	-	-	-	-	1	-	+	+	+	-	-	+	+	+	+	+	-	-	-	-	-	+	-	-	-	-	+	-	-
178	SAL_NB5238AA_AS.result	*	28522_3#86	Poultry / Nigeria	-	-	-	-	-	-	-	-	-	-	-	-	-	-	-	-	-	-	-	-	0	-	+	+	-	-	-	+	+	+	+	+	-	-	-	-	-	+	-	-	-	-	+	-	-
179	SAL_NB5239AA_AS.result	*	28042_4#98	Poultry / Nigeria	-	-	-	-	-	-	-	-	-	-	-	-	-	-	-	-	-	-	-	-	0	-	-	+	-	-	-	+	+	+	+	+	-	-	-	-	-	+	-	-	-	-	+	-	-
180	SAL_NB5251AA_AS.result	*	28042_4#32	Poultry / Nigeria	+	-	-	-	-	-	-	-	-	+	-	-	-	-	-	-	-	-	-	-	2	-	+	+	+		-	+	+	+	+	+	-	-	-	-	-	+	-	-	-	-	+	-	-
181	SAL_NB5256AA_AS.result	*	28522_3#122	Poultry / Nigeria	-	-	-	-	-	-	-	-	-	-	-	-	-	-	-	-	-	-	-	-	0	-	+	+	+	-	-	+	+	+	+	+	-	-	-	-	-	+	-	-	-	-	+	-	-
182	SAL_NB5277AA_AS.result	*	28042_4#296	Poultry / Nigeria	-	-	-	-	-	-	-	-	-	-	-	-	+	-	-	-	-	-	-	-	1	+	+	+	-	-	-	+	+	+	+	+	-	-	-	-	-	+	-	-	-	-	+	-	-
183	SAL_NB5285AA_AS.result	*	28522_3#154	Poultry / Nigeria	-	-	-	-	-	-	-	-	-	-	-	-	+	-	-	+	+	+	-	-	4	-	+	+	+	-	-	+	+	+	+	+	-	-	-	+	-	+	-	-	-	-	+	-	-
184	SAL_NB5295AA_AS.result	*	28522_3#126	Poultry / Nigeria	-	-	-	-	-	-	-	-	-	-	-	-	+	-	-	-	-	-	-	-	1	-	+	+	-		-	+	+	+	+	+	-	-	-	-	-	+	-	-	-	-	+	-	-
185	SAL_NB5305AA_AS.result	*	28522_3#33	Poultry / Nigeria	-	-	-	-	-	-	-	-	-	-	-	-	+	-	-	-	-	-	-	-	1	+	+	+	+	-	-	+	+	+	+	+	-	-	-	-	-	+	-	-	-	-	+	-	-
186	SAL_NB5307AA_AS.result	*	28042_4#369	Poultry / Nigeria	-	-	-	-	-	-	-	-	-	-	-	-	+	-	-	-	-	-	-	-	1	-	+	+	+	-	-	+	+	+	+	+	-	-	-	-	-	+	-	-	-	-	+	-	-
187	SAL_NB5314AA_AS.result	*	28042_4#166	Poultry / Nigeria	-	-	-	-	-	-	-	-	-	-	-	-	+	-	-	-	-	-	-	-	1	-	+	+	+	-	-	+	+	+	+	+	-	-	-	-	-	+	-	-	-	-	+	-	-
188	SAL_NB5317AA_AS.result	*	28042_4#320	Poultry / Nigeria	-	-	-	-	-	-	-	-	-	-	-	-	+	-	-	-	-	-	-	-	1	-	+	+	+		-	+	+	+	+	+	-	-	-	-	-	+	-	-	-	-	+	-	-
189	SAL_NB5325AA_AS.result	*	28522_3#98	Poultry / Nigeria	-	-	-	-	-	-	-	-	-	-	-	-	+	-	-	-	-	-	-	-	1	-	+	+	+	-	-	+	+	+	+	+	-	-	-	-	-	+	-	-	-	-	+	-	-
190	SAL_NB5331AA_AS.result	*	28042_4#272	Poultry / Nigeria	-	-	-	-	-	-	-	-	-	-	-	+	+	-	-	-	-	-	-	-	2	-	+	+	+	-	-	+	+	+	+	+	-	-	-	-	-	+	-	-	-	-	+	-	-
191	SAL_NB5642AA_AS.result	*	29627_1#232	Poultry / Nigeria	-	-	-	-	-	-	-	-	-	-	-	-	-	-	-	-	-	-	-	-	0	-	+	+	-	-	-	+	+	+	+	+	-	-	-	-	-	+	-	-	-	-	+	-	-
192	SAL_NB5702AA_AS.result	*	29627_1#145	Poultry / Nigeria	-	-	-	-	-	-	-	-	-	-	-	+	-	-	-	-	-	-	-	-	1	+	+	+	+		-	+	+	+	+	+	-	-	-	-	-	+	-	-	-	-	+	-	-
193	SAL_NB5736AA_AS.result	*	29627_1#236	Poultry / Nigeria	-	-	-	-	-	-	-	-	-	-	-	-	-	-	-	-	-	-	-	-	0	-	+	+	+	-	-	+	+	+	+	+	-	-	-	-	-	+	-	-	-	-	+	-	-
194	SAL_NB5742AA_AS.result	*	29627_1#245	Poultry / Nigeria	-	-	-	-	-	-	-	-	-	-	-	-	-	-	+	-	-	-	-	-	1	+	+	+	+	-	-	+	+	+	+	+	-	-	-	-	-	+	-	-	-	-	+	-	-
195	SAL_NB6882AA_AS.result	SRR9643018	FSIS11922201	Bovine / United States	-	-	-	-	-	-	-	-	-	-	-	-	-	-	-	-	-	-	-	-	0	-	+	+	-	-	-	+	-	-	+	-	-	-	-	-	-	-	-	-	-	-	-	-	-
196	SAL_OA4851AA_AS.scaffold	SRR4733857	ICOPHAI16602	Swine / Kenya	-	-	-	+	-	-	-	-	-	-	-	-	-	-	-	-	-	-	-	-	1	-	+	-	-		-	+	-	-	+	-	-	-	-	-	-	-	-	-	-	-	-	-	+
197	SAL_OB3097AA_AS.result	ERR3444515	Salmonella-Kentucky-P-8	Poultry / India	-	-	-	-	-	-	-	-	-	-	-	-	-	-	-	-	-	-	-	-	0	-	+	+	+	-	-	+	-	-	+	-	-	-	-	-	-	-	-	-	-	-	-	-	-
198	SAL_OB3098AA_AS.result	ERR3444516	Salmonella-Kentucky-P-145	Poultry / India	-	-	-	-	-	-	-	-	-	-	-	-	-	-	-	-	-	-	-	-	0	+	+	+	+	-	-	+	-	-	+	+	-	-	-	-	-	+	-	-	-	-	+	-	-
199	SAL_OB3099AA_AS.result	ERR3444517	Salmonella-Kentucky-P-207	Poultry / India	-	-	-	-	-	-	-	-	-	-	-	-	-	-	-	-	-	-	-	-	0	+	+	+	+	-	-	+	-	-	+	+	-	-	-	-	-	+	-	-	-	-	+	-	-
200	SAL_OB3100AA_AS.result	ERR3444518	Salmonella-Kentucky-P-208	Poultry / India	-	-	-	-	-	-	-	-	-	-	-	-	-	-	-	-	-	-	-	-	0	+	+	+	+		-	+	-	-	+	+	-	-	-	-	-	+	-	-	-	-	+	-	-
201	SAL_OB3101AA_AS.result	ERR3444519	Salmonella-Kentucky-P-225	Poultry / India	-	-	-	-	-	-	-	-	-	-	-	-	-	-	-	-	-	-	-	-	0	+	+	+	+	-	-	+	-	-	+	-	-	-	-	-	-	-	-	-	-	-	-	-	-
202	SAL_OB3102AA_AS.result	ERR3444520	Salmonella-Kentucky-P-231	Poultry / India	-	-	-	-	-	-	-	-	-	-	-	-	-	-	-	-	-	-	-	-	0	-	+	+	+	-	-	+	-	-	+	+	-	-	-	-	-	+	-	-	-	-	+	-	-
203	SAL_OB3103AA_AS.result	ERR3444521	Salmonella-Kentucky-P-261	Poultry / India	-	-	-	-	-	-	-	-	-	-	-	-	-	-	-	-	-	-	-	-	0	+	+	+	+	-	-	+	-	-	+	+	-	-	-	-	-	+	-	-	-	-	+	-	-
204	SAL_OB3104AA_AS.result	ERR3444522	Salmonella-Kentucky-P-269	Poultry / India	-	-	-	-	-	-	-	-	-	-	-	-	-	-	-	-	-	-	-	-	0	-	+	+	+		-	+	-	-	+	-	-	-	-	-	-	-	-	-	-	-	-	-	-
205	SAL_OB3107AA_AS.result	ERR3444525	Salmonella-Kentucky-P-299	Poultry / India	-	-	-	-	-	-	-	-	-	-	-	-	-	-	-	-	-	-	-	-	0	+	+	+	+	-	-	+	-	-	+	-	-	-	-	-	-	-	-	-	-	-	-	-	-
206	SAL_OB5597AA_AS.result	SRR9853055	CVM N18S0936	Poultry / United States	-	-	-	+	-	-	-	-	-	-	-	-	-	-	-	+	-	-	-	-	2	+	+	+	-	-	-	+	-	-	+	-	-	-	-	-	-	-	-	-	-	-	-	-	-
207	SAL_PA2529AA_AS.scaffold	SRR5110068	FSIS1608901	Bovine / United States	-	-	-	-	-	-	-	-	-	-	-	-	-	-	-	-	-	-	-	-	0	-	+	+	-	-	-	+	-	-	+	-	-	-	-	-	-	-	-	-	-	-	-	-	-
208	SAL_PB5266AA_AS.result	SRR9984288	CVM N18S1465	Poultry / United States	-	-	-	-	-	-	-	-	-	-	-	-	-	-	-	-	-	-	-	-	0	+	+	+	-		-	+	-	-	+	-	-	-	-	-	-	-	-	-	-	-	-	-	-
209	SAL_PB5315AA_AS.result	SRR9984239	CVM N18S0935	Poultry / United States	-	-	-	+	-	-	-	-	-	-	-	-	-	-	-	+	-	-	-	-	2	-	+	+	-	-	-	+	-	-	+	-	-	-	-	-	-	-	-	-	-	-	-	-	-
210	SAL_PB5322AA_AS.result	SRR9984232	CVM N18S1065	Bovine / United States	-	-	-	-	-	-	+	-	-	-	-	-	-	-	-	-	-	-	-	-	1	+	+	+	-	-	-	+	-	+	+	-	-	-	-	-	-	-	-	-	-	-	-	+	-
211	SAL_QA4746AA_AS.scaffold	SRR5231997	NC_P03-05GX	Poultry / Uganda	+	-	-	-	-	-	-	-	-	-	-	-	-	-	-	-	-	-	-	-	1	-	+	+	+	-	-	+	-	-	+	-	-	-	-	-	-	-	-	-	-	-	-	-	-
212	SAL_QA4750AA_AS.scaffold	SRR5232003	NC_P03-10TB	Poultry / Uganda	+	-	-	-	-	-	-	-	-	-	-	-	-	-	-	-	-	-	-	-	1	-	+	+	+		-	+	+	+	+	-	-	-	-	-	-	-	-	-	-	-	-	+	-
213	SAL_QA4751AA_AS.scaffold	SRR5232008	NC_P03-12TX	Poultry / Uganda	+	-	-	-	-	-	-	-	-	-	-	-	-	-	-	-	-	-	-	-	1	-	+	+	+	-	-	+	+	+	+	-	-	-	-	-	-	-	-	-	-	-	-	+	-
214	SAL_QA4757AA_AS.scaffold	SRR5232015	NC_P03-03GX	Poultry / Uganda	+	-	-	+	-	-	-	-	-	-	-	-	-	-	-	-	-	-	-	-	2	-	-	+	+	-	-	+	+	+	+	-	+	-	-	-	-	-	-	-	-	-	-	+	+
215	SAL_QA4758AA_AS.scaffold	SRR5232016	NC_P03-11TX	Poultry / Uganda	+	-	-	-	-	-	-	-	-	-	-	-	-	-	-	-	-	-	-	-	1	-	+	+	+	-	-	+	+	+	+	-	-	-	-	-	-	-	-	-	-	-	-	+	-
216	SAL_QA4759AA_AS.scaffold	SRR5232019	NC_P03-07GX	Poultry / Uganda	+	-	-	-	-	-	-	-	-	-	-	-	-	-	-	-	-	-	-	-	1	-	+	+	+		-	+	+	+	+	-	-	-	-	-	-	-	-	-	-	-	-	+	-
217	SAL_QA4760AA_AS.scaffold	SRR5232020	NC_P03-14TX	Poultry / Uganda	+	-	-	-	-	-	-	-	-	-	-	-	-	-	-	-	-	-	-	-	1	-	+	+	+	-	-	+	+	+	+	-	-	-	-	-	-	-	-	-	-	-	-	+	-
218	SAL_QA4762AA_AS.scaffold	SRR5232023	NC_P03-13TX	Poultry / Uganda	+	-	-	-	-	-	-	-	-	-	-	-	-	-	-	-	-	-	-	-	1	-	+	+	+	-	-	+	+	+	+	-	-	-	-	-	-	-	-	-	-	-	-	+	-
219	SAL_QA4764AA_AS.scaffold	SRR5232025	NC_P03-16TX	Poultry / Uganda	+	-	-	+	-	-	-	-	-	-	-	-	-	-	-	-	-	-	-	-	2	-	+	+	+	-	-	+	+	+	+	-	+	-	+	-	-	-	-	-	-	-	-	+	+
220	SAL_QA4860AA_AS.scaffold	SRR5235501	FSIS1709861	Bovine / United States	-	-	-	-	-	-	-	-	-	-	-	-	-	-	-	-	-	-	-	-	0	-	+	+	+		-	+	-	-	+	-	-	-	-	-	-	-	-	-	-	-	-	-	-
221	SAL_QA6090AA_AS.scaffold	SRR5251195	NC_P03-18TB	Poultry / Uganda	+	-	-	-	-	-	-	-	-	-	-	-	-	-	-	-	-	-	-	-	1	-	+	+	+	-	-	+	+	+	+	-	-	-	-	-	-	-	-	-	-	-	-	+	-
222	SAL_QA6111AA_AS.scaffold	SRR5251489	NC_P03-20TX	Poultry / Uganda	+	-	-	+	-	-	-	-	-	-	-	-	-	-	-	-	-	-	-	-	2	-	+	+	+	-	-	+	-	-	+	-	+	-	-	-	-	-	-	-	-	-	-	-	+
223	SAL_QA6137AA_AS.scaffold	SRR5251606	FSIS1710351	Bovine / United States	-	-	-	-	-	-	-	-	-	-	-	-	-	-	-	-	-	-	-	-	0	-	+	+	+	-	-	+	-	-	+	-	-	-	-	-	-	-	-	-	-	-	-	-	-
224	SAL_QA6662AA_AS.scaffold	SRR5271436	FSIS1710361	Poultry / United States	-	-	-	-	+	+	-	-	-	-	-	-	-	-	-	-	-	-	-	-	2	-	+	+	+		-	+	+	+	+	-	-	-	-	-	-	-	-	-	-	-	-	-	-
225	SAL_RB6493AA_AS.result	SRR10180601	CVM N19S0510	Poultry / United States	-	-	-	-	+	+	-	-	-	-	-	-	-	-	-	-	-	-	-	-	2	+	+	+	-	-	-	+	+	+	+	-	-	-	-	-	-	-	-	-	-	-	-	-	-
226	SAL_RB6610AA_AS.result	SRR10186930	FSIS11924707	Bovine / United States	-	-	-	-	-	-	-	-	-	-	-	-	-	-	-	-	-	-	-	-	0	-	+	+	-	-	-	+	-	-	+	-	-	-	-	-	-	-	-	-	-	-	-	-	-
227	SAL_RB6730AA_AS.result	SRR10187043	FSIS11924862	Bovine / United States	-	-	-	+	-	-	-	-	-	-	-	-	-	-	-	-	-	-	-	-	1	+	-	+	-	-	-	+	-	-	+	-	-	-	-	-	-	-	-	-	-	-	-	-	-
228	SAL_RB7019AA_AS.result	SRR10189762	UNAM2018132_Sa_AN22	Bovine / Mexico	-	-	-	-	-	-	-	-	-	-	-	+	-	-	-	-	-	-	-	-	1	-	-	+	-		-	+	-	-	+	-	-	-	-	-	-	-	-	-	-	-	-	-	-
229	SAL_RB7020AA_AS.result	SRR10189761	UNAM2018133_Sa_AN23	Bovine / Mexico	-	-	-	-	-	-	-	-	-	-	-	+	-	-	-	-	-	-	-	-	1	-	-	-	-	-	-	+	-	-	+	-	-	-	-	-	-	-	-	-	-	-	-	-	-
230	SAL_RB7021AA_AS.result	SRR10189760	UNAM2018134_Sa_AN24	Bovine / Mexico	-	-	-	-	-	-	-	-	-	-	-	+	-	-	-	-	-	-	-	-	1	-	-	+	-	-	-	+	-	-	+	-	-	-	-	-	-	-	-	-	-	-	-	-	-
231	SAL_RB7023AA_AS.result	SRR10189758	UNAM2018137_Sa_AN27	Bovine / Mexico	-	-	-	-	-	-	-	-	-	-	-	+	-	-	-	-	-	-	-	-	1	-	-	+	-	-	-	+	-	-	+	-	-	-	-	-	-	-	-	-	-	-	-	-	-
232	SAL_RB9754AA_AS.result	SRR10222598	FSIS11925063	Bovine / United States	-	-	-	+	-	-	-	-	-	-	-	-	-	-	-	-	-	-	-	-	1	-	-	+	-		-	+	-	-	+	-	-	-	-	-	-	-	-	-	-	-	-	-	-
233	SAL_SA9318AA_AS.scaffold	SRR5583307	FSIS1701023	Bovine / United States	-	-	-	-	-	-	-	-	-	-	-	-	-	-	-	-	-	-	+	-	1	-	-	+	-	-	-	+	-	-	+	-	-	-	-	-	-	-	-	-	-	-	-	-	-
234	SAL_TA1355AA_AS.scaffold	SRR5632669	FSIS1700729	Poultry / United States	-	-	-	+	-	-	-	-	-	-	-	-	-	-	-	-	-	-	-	-	1	-	-	+	-	-	-	+	-	-	+	-	-	-	-	-	-	-	-	-	-	-	-	-	-
235	SAL_TA7024AA_AS.scaffold	ERR2019815	kentucky_AK_584	Bovine / Nigeria	-	-	-	-	-	-	-	-	-	-	-	-	-	-	-	-	-	-	-	-	0	+	+	+	+	-	-	+	+	+	+	+	-	-	-	-	-	+	-	-	-	-	+	-	-
236	SAL_TA7025AA_AS.scaffold	ERR2019816	kentucky_AK_617	Bovine / Nigeria	-	-	-	-	-	-	-	-	-	-	-	-	-	-	-	-	-	-	-	-	0	+	+	+	+		-	+	+	+	+	+	-	-	-	-	-	+	-	-	-	-	+	-	-
237	SAL_TA7026AA_AS.scaffold	ERR2019817	kentucky_1D_100	Bovine / Nigeria	-	-	-	-	-	-	-	-	-	-	-	-	-	-	-	-	-	-	-	-	0	+	+	+	+	-	-	+	+	+	+	+	-	-	-	-	-	+	-	-	-	-	+	-	-
238	SAL_UA8127AA_AS.scaffold	SRR5978826	FSIS11703936	Bovine / United States	-	-	-	-	-	-	-	-	-	-	-	-	-	-	-	-	-	-	-	-	0	-	-	+	-	-	-	+	-	-	+	-	-	-	-	-	-	-	-	-	-	-	-	-	-
239	SAL_UA8249AA_AS.scaffold	SRR5980421	FSIS1703880	Bovine / United States	-	-	-	-	-	-	-	-	-	-	+	-	-	-	-	-	-	-	-	-	1	-	+	+	-	-	-	+	-	-	+	-	-	-	-	-	-	-	-	-	-	-	-	-	-
240	SAL_UA9479AA_AS.scaffold	SRR6008840	FSIS11704051	Poultry / United States	-	-	-	+	-	-	+	-	-	-	-	-	-	-	-	-	-	-	-	-	2	-	-	+	-		-	+	-	+	+	-	-	-	-	-	-	-	-	-	-	-	-	+	-
241	SAL_VB0088AA_AS.result	SRR10416900	FSIS21925978	Bovine / United States	-	-	-	-	-	-	-	-	-	-	+	-	-	-	-	-	-	-	-	-	1	+	+	+	-	-	-	+	+	+	+	+	-	-	-	-	-	+	-	-	-	-	+	-	-
243	SAL_VB8602AA_AS.result	SRR10493538	FSIS11926273	Bovine / United States	-	-	-	+	-	-	-	-	-	-	-	-	-	-	-	-	-	-	-	-	1	-	-	-	-	-	-	+	-	-	+	-	-	-	-	-	-	-	-	-	-	-	-	-	-
244	SAL_VB9492AA_AS.result	SRR10465591	FSIS11926102	Bovine / United States	-	-	-	-	-	-	-	-	-	-	-	-	-	-	-	-	-	-	-	-	0	-	+	+	-		-	+	-	-	+	-	-	-	-	-	-	-	-	-	-	-	-	-	-
245	SAL_WA4452AA_AS.scaffold	SRR6197813	FSIS21720347	Bovine / United States	-	-	-	-	-	-	-	-	-	-	-	-	-	-	-	-	-	-	-	-	0	-	+	+	-	-	-	+	-	-	+	-	-	-	-	-	-	-	-	-	-	-	-	-	-
246	SAL_XA0786AA_AS.scaffold	SRR6294679	FSIS11704890	Poultry / United States	-	-	-	+	-	-	-	-	-	-	-	-	-	-	-	-	-	-	-	-	1	-	+	+	-	-	-	+	-	-	+	-	-	-	-	-	-	-	-	-	-	-	-	-	-
247	SAL_XA8575AA_AS.scaffold	SRR6380493	FSIS11706143	Bovine / United States	-	-	-	-	-	-	-	-	-	-	-	-	-	-	-	-	-	-	-	-	0	-	+	+	-	-	-	+	-	-	+	-	-	-	-	-	-	-	-	-	-	-	-	-	-
249	SAL_XB0039AA_AS.result	SRR10734257	FSIS11927185	Bovine / United States	-	-	-	-	-	-	-	-	-	-	+	-	-	-	-	-	-	-	-	-	1	-	+	-	-	-	-	+	-	-	+	-	-	-	-	-	-	-	-	-	-	-	-	-	-
250	SAL_YA7548AA_AS.scaffold	SRR6668017	FSIS11807265	Poultry / United States	-	-	-	-	-	-	-	-	-	-	-	-	-	-	-	-	-	-	-	-	0	+	+	+	+	-	-	+	-	-	+	-	-	-	-	-	-	-	-	-	-	-	-	-	-
Total isolates (+)					18	1	6	53	12	12	3	1	1	3	6	12	15	3	3	4	2	2	1	0		69	194	217	122		2	227	88	91	229	75	7	2	2	5	1	75	1	0	0	0	78	12	24
% of isolates (+)					7.25806	0.403226	2.41935	21.371	4.83871	4.83871	1.20968	0.403226	0.403226	1.20968	2.41935	4.83871	6.04839	1.20968	1.20968	1.6129	0.806452	0.806452	0.403226	0		27.8226	78.2258	87.5	49.1935	0	0.806452	91.5323	35.4839	36.6935	92.3387	30.2419	2.82258	0.806452	0.806452	2.01613	0.403226	30.2419	0.403226	0	0	0	31.4516	4.83871	9.67742
	* sequences uploaded only to Enterobase database
[truncated: 34 more columns]
